# Supplementary material for: Automated differentiation of wide QRS complex tachycardia using QRS complex polarity
Source: Commun Med (Lond). 2024 Dec 31;4:282. doi: 10.1038/s43856-024-00725-2 (PMC11688452; doi:10.1038/s43856-024-00725-2)
Supplement: Supplementary file 4 — Supplementary Data File D1 [file 43856_2024_725_MOESM4_ESM.xlsx]

## Sheet: Sheet1
	SWCT (n = 158)	VT (n = 77)	p-value
QRS-PS – aVF			<0.001
Equiphasic--> Equiphasic	14 ( 8.9)	1 ( 1.3)
Equiphasic--> Negative	6 ( 3.8)	2 ( 2.6)
Equiphasic--> Positive	3 ( 1.9)	3 ( 3.9)
Negative --> Equiphasic	12 ( 7.6)	8 (10.4)
Negative --> Negative	66 (41.8)	23 (29.9)
Negative --> Positive	3 ( 1.9)	8 (10.4)
Positive --> Equiphasic	11 ( 7.0)	10 (13.0)
Positive --> Negative	6 ( 3.8)	15 (19.5)
Positive --> Positive	37 (23.4)	7 ( 9.1)
QRS-PS – aVL			<0.001
Equiphasic--> Equiphasic	15 ( 9.5)	1 ( 1.3)
Equiphasic--> Negative	4 ( 2.5)	4 ( 5.2)
Equiphasic--> Positive	7 ( 4.4)	1 ( 1.3)
Negative --> Equiphasic	12 ( 7.6)	10 (13.0)
Negative --> Negative	28 (17.7)	5 ( 6.5)
Negative --> Positive	2 ( 1.3)	20 (26.0)
Positive --> Equiphasic	6 ( 3.8)	5 ( 6.5)
Positive --> Negative	4 ( 2.5)	5 ( 6.5)
Positive --> Positive	80 (50.6)	26 (33.8)
QRS-PS – aVR			<0.001
Equiphasic--> Equiphasic	12 ( 7.6)	5 ( 6.5)
Equiphasic--> Negative	17 (10.8)	3 ( 3.9)
Equiphasic--> Positive	9 ( 5.7)	3 ( 3.9)
Negative --> Equiphasic	4 ( 2.5)	7 ( 9.1)
Negative --> Negative	52 (32.9)	9 (11.7)
Negative --> Positive	2 ( 1.3)	7 ( 9.1)
Positive --> Equiphasic	17 (10.8)	9 (11.7)
Positive --> Negative	11 ( 7.0)	20 (26.0)
Positive --> Positive	34 (21.5)	14 (18.2)
QRS-PS – I			<0.001
Equiphasic--> Equiphasic	9 ( 5.7)	1 ( 1.3)
Equiphasic--> Negative	3 ( 1.9)	3 ( 3.9)
Equiphasic--> Positive	6 ( 3.8)	2 ( 2.6)
Negative --> Equiphasic	14 ( 8.9)	9 (11.7)
Negative --> Negative	32 (20.3)	8 (10.4)
Negative --> Positive	9 ( 5.7)	23 (29.9)
Positive --> Equiphasic	9 ( 5.7)	7 ( 9.1)
Positive --> Negative	4 ( 2.5)	7 ( 9.1)
Positive --> Positive	72 (45.6)	17 (22.1)
QRS-PS – II			<0.001
Equiphasic--> Equiphasic	15 ( 9.5)	3 ( 3.9)
Equiphasic--> Negative	5 ( 3.2)	3 ( 3.9)
Equiphasic--> Positive	8 ( 5.1)	5 ( 6.5)
Negative --> Equiphasic	12 ( 7.6)	7 ( 9.1)
Negative --> Negative	58 (36.7)	20 (26.0)
Negative --> Positive	10 ( 6.3)	14 (18.2)
Positive --> Equiphasic	3 ( 1.9)	8 (10.4)
Positive --> Negative	6 ( 3.8)	10 (13.0)
Positive --> Positive	41 (25.9)	7 ( 9.1)
QRS-PS – III			<0.001
Equiphasic--> Equiphasic	15 ( 9.5)	1 ( 1.3)
Equiphasic--> Negative	6 ( 3.8)	2 ( 2.6)
Equiphasic--> Positive	3 ( 1.9)	1 ( 1.3)
Negative --> Equiphasic	8 ( 5.1)	7 ( 9.1)
Negative --> Negative	72 (45.6)	25 (32.5)
Negative --> Positive	5 ( 3.2)	8 (10.4)
Positive --> Equiphasic	14 ( 8.9)	8 (10.4)
Positive --> Negative	8 ( 5.1)	19 (24.7)
Positive --> Positive	27 (17.1)	6 ( 7.8)
QRS-PS – V1			<0.001
Equiphasic--> Equiphasic	5 ( 3.2)	1 ( 1.3)
Equiphasic--> Negative	4 ( 2.5)	0 ( 0.0)
Equiphasic--> Positive	1 ( 0.6)	3 ( 3.9)
Negative --> Equiphasic	2 ( 1.3)	2 ( 2.6)
Negative --> Negative	78 (49.4)	17 (22.1)
Negative --> Positive	7 ( 4.4)	11 (14.3)
Positive --> Equiphasic	6 ( 3.8)	6 ( 7.8)
Positive --> Negative	9 ( 5.7)	31 (40.3)
Positive --> Positive	46 (29.1)	6 ( 7.8)
QRS-PS – V2			<0.001
Equiphasic--> Equiphasic	1 ( 0.6)	1 ( 1.3)
Equiphasic--> Negative	1 ( 0.6)	1 ( 1.3)
Equiphasic--> Positive	4 ( 2.5)	3 ( 3.9)
Negative --> Equiphasic	5 ( 3.2)	3 ( 3.9)
Negative --> Negative	86 (54.4)	24 (31.2)
Negative --> Positive	8 ( 5.1)	8 (10.4)
Positive --> Equiphasic	5 ( 3.2)	3 ( 3.9)
Positive --> Negative	10 ( 6.3)	27 (35.1)
Positive --> Positive	38 (24.1)	7 ( 9.1)
QRS-PS – V3			<0.001
Equiphasic--> Equiphasic	2 ( 1.3)	1 ( 1.3)
Equiphasic--> Negative	3 ( 1.9)	1 ( 1.3)
Equiphasic--> Positive	6 ( 3.8)	0 ( 0.0)
Negative --> Equiphasic	2 ( 1.3)	1 ( 1.3)
Negative --> Negative	94 (59.5)	37 (48.1)
Negative --> Positive	4 ( 2.5)	8 (10.4)
Positive --> Equiphasic	7 ( 4.4)	1 ( 1.3)
Positive --> Negative	10 ( 6.3)	24 (31.2)
Positive --> Positive	30 (19.0)	4 ( 5.2)
QRS-PS – V4			0.004
Equiphasic--> Equiphasic	10 ( 6.3)	0 ( 0.0)
Equiphasic--> Negative	5 ( 3.2)	1 ( 1.3)
Equiphasic--> Positive	4 ( 2.5)	2 ( 2.6)
Negative --> Equiphasic	6 ( 3.8)	1 ( 1.3)
Negative --> Negative	92 (58.2)	39 (50.6)
Negative --> Positive	8 ( 5.1)	7 ( 9.1)
Positive --> Equiphasic	7 ( 4.4)	4 ( 5.2)
Positive --> Negative	8 ( 5.1)	17 (22.1)
Positive --> Positive	18 (11.4)	6 ( 7.8)
QRS-PS – V5			0.004
Equiphasic--> Equiphasic	7 ( 4.4)	1 ( 1.3)
Equiphasic--> Negative	8 ( 5.1)	6 ( 7.8)
Equiphasic--> Positive	11 ( 7.0)	1 ( 1.3)
Negative --> Equiphasic	18 (11.4)	7 ( 9.1)
Negative --> Negative	66 (41.8)	22 (28.6)
Negative --> Positive	11 ( 7.0)	10 (13.0)
Positive --> Equiphasic	6 ( 3.8)	3 ( 3.9)
Positive --> Negative	6 ( 3.8)	15 (19.5)
Positive --> Positive	25 (15.8)	12 (15.6)
QRS-PS – V6			<0.001
Equiphasic--> Equiphasic	4 ( 2.5)	1 ( 1.3)
Equiphasic--> Negative	10 ( 6.3)	1 ( 1.3)
Equiphasic--> Positive	14 ( 8.9)	1 ( 1.3)
Negative --> Equiphasic	19 (12.0)	7 ( 9.1)
Negative --> Negative	45 (28.5)	19 (24.7)
Negative --> Positive	5 ( 3.2)	16 (20.8)
Positive --> Equiphasic	6 ( 3.8)	6 ( 7.8)
Positive --> Negative	9 ( 5.7)	14 (18.2)
Positive --> Positive	46 (29.1)	12 (15.6)
