# Supplementary material for: Automated differentiation of wide QRS complex tachycardia using QRS complex polarity
Source: Commun Med (Lond). 2024 Dec 31;4:282. doi: 10.1038/s43856-024-00725-2 (PMC11688452; doi:10.1038/s43856-024-00725-2)
Supplement: Supplementary file 5 — Supplementary Data File D2 [file 43856_2024_725_MOESM5_ESM.xlsx]

## Sheet: Figure 4-QRS-PS
Data Set	Variable	Negative LR	Negative LR LCL	Negative LR UCL	Positive LR	Positive LR LCL	Positive LR UCL
Institution #1	QRS-PS_ AVF	0.561978	0.463323	0.681638	2.09179	1.65565	2.64282
Institution #1	QRS-PS_AVL	0.444444	0.356469	0.554132	2.66667	2.09557	3.3934
Institution #1	QRS-PS_AVR	0.653214	0.543983	0.784377	1.73519	1.38382	2.17577
Institution #1	QRS-PS_Lead_I	0.523244	0.427029	0.641137	2.23814	1.77271	2.82578
Institution #1	QRS-PS_Lead_II	0.565758	0.462274	0.692408	2.00744	1.6038	2.51268
Institution #1	QRS-PS_Lead_III	0.458233	0.361511	0.580834	2.3797	1.90745	2.96886
Institution #1	QRS-PS_Lead_V1	0.325248	0.241853	0.437399	2.99534	2.39744	3.74235
Institution #1	QRS-PS_Lead_V2	0.528327	0.417367	0.668787	2.00624	1.62434	2.47791
Institution #1	QRS-PS_Lead_V3	0.494456	0.39167	0.624217	2.18584	1.76047	2.714
Institution #1	QRS-PS_Lead_V4	0.594726	0.487037	0.726225	1.8875	1.51247	2.35552
Institution #1	QRS-PS_Lead_V5	0.75775	0.638924	0.898674	1.44989	1.15686	1.81715
Institution #1	QRS-PS_Lead_V6	0.604999	0.503472	0.727	1.93739	1.53259	2.44912
Institution #2	QRS-PS_AVF	0.655065	0.52297	0.820524	2.23341	1.53848	3.24223
Institution #2	QRS-PS_AVL	0.6144	0.478773	0.788448	2.37714	1.65065	3.42338
Institution #2	QRS-PS_AVR	0.734247	0.605791	0.889942	1.91242	1.30032	2.81265
Institution #2	QRS-PS_Lead_I	0.613869	0.491318	0.766989	2.59969	1.76078	3.83828
Institution #2	QRS-PS_Lead_II	0.628205	0.501935	0.78624	2.45	1.67289	3.5881
Institution #2	QRS-PS_Lead_III	0.719048	0.580595	0.890517	1.89749	1.31114	2.74604
Institution #2	QRS-PS_Lead_V1	0.50901	0.386632	0.670124	3.18406	2.17967	4.65126
Institution #2	QRS-PS_Lead_V2	0.571129	0.440029	0.741288	2.65051	1.83583	3.82669
Institution #2	QRS-PS_Lead_V3	0.703869	0.547507	0.904886	1.86147	1.29432	2.67714
Institution #2	QRS-PS_Lead_V4	0.714803	0.570306	0.89591	1.87753	1.3028	2.70581
Institution #2	QRS-PS_Lead_V5	0.808623	0.669702	0.976362	1.55773	1.07005	2.26766
Institution #2	QRS-PS_Lead_V6	0.830883	0.690859	0.999287	1.47836	1.01481	2.15366

## Sheet: Figure 3-WCT-PC
Dataset	Variable	Negative LR	Negative LR LCL	Negative LR UCL	Positive LR	Positive LR LCL	Positive LR UCL	ref
Institution #1	WCT PCT_AVF (QRS Negative vs. Positive or Equiphasic)	1.10164	0.932994	1.30078	0.878027	0.70333	1.09612	2
Institution #1	WCT PCT_AVF (QRS Positive vs. Negative or Equiphasic)	0.769022	0.631817	0.936021	1.37993	1.10882	1.71732	1
Institution #1	WCT PCT_AVL (QRS Negative vs. Positive or Equiphasic)	0.6845	0.559514	0.837405	1.57571	1.27066	1.95399	2
Institution #1	WCT PCT_AVL (QRS Positive vs. Negative or Equiphasic)	1.24137	1.04613	1.47305	0.750925	0.601479	0.937503	1
Institution #1	WCT PCT_AVR (QRS Positive vs. Negative or Equiphasic)	1.03232	0.874064	1.21922	0.957603	0.7621	1.20326	2
Institution #1	WCT PCT_AVR (QRS Positive vs. Negative or Equiphasic)	0.745309	0.623301	0.891199	1.462	1.17264	1.82275	1
Institution #1	WCT PCT_Lead_I (QRS Negative vs. Positive or Equiphasic)	0.748905	0.619442	0.905425	1.43301	1.15293	1.78112	2
Institution #1	WCT PCT_Lead_I (QRS Positive vs. Negative or Equiphasic)	1.16361	0.986903	1.37195	0.813716	0.649571	1.01934	1
Institution #1	WCT PCT_Lead_II (QRS Negative vs. Positive or Equiphasic)	0.871596	0.739482	1.02731	1.20578	0.962587	1.5104	2
Institution #1	WCT PCT_Lead_II (QRS Positive vs. Negative or Equiphasic)	0.963247	0.81073	1.14446	1.05132	0.837184	1.32023	1
Institution #1	WCT PCT_Lead_III (QRS Negative vs. Positive or Equiphasic)	1.23713	1.03869	1.47348	0.757482	0.607787	0.944046	2
Institution #1	WCT PCT_Lead_III (QRS Positive vs. Negative or Equiphasic)	0.773919	0.639466	0.936642	1.37534	1.10553	1.711	1
Institution #1	WCT PCT_Lead_V1 (QRS Negative vs. Positive or Equiphasic)	1.14214	0.969305	1.3458	0.834167	0.665599	1.04542	2
Institution #1	WCT PCT_Lead_V1 (QRS Positive vs. Negative or Equiphasic)	0.936298	0.793599	1.10466	1.09272	0.875233	1.36426	1
Institution #1	WCT PCT_Lead_V2 (QRS Negative vs. Positive or Equiphasic)	1.18078	0.998737	1.396	0.800191	0.64046	0.999757	2
Institution #1	WCT PCT_Lead_V2 (QRS Positive vs. Negative or Equiphasic)	0.827243	0.694017	0.986042	1.28005	1.02725	1.59506	1
Institution #1	WCT PCT_Lead_V3 (QRS Negative vs. Positive or Equiphasic)	1.28265	1.07885	1.52494	0.720327	0.57692	0.899381	2
Institution #1	WCT PCT_Lead_V3 (QRS Positive vs. Negative or Equiphasic)	0.731965	0.606843	0.882885	1.47843	1.1891	1.83816	1
Institution #1	WCT PCT_Lead_V4 (QRS Negative vs. Positive or Equiphasic)	1.24492	1.04385	1.48472	0.752266	0.603786	0.937259	2
Institution #1	WCT PCT_Lead_V4 (QRS Positive vs. Negative or Equiphasic)	0.668342	0.541188	0.825371	1.60093	1.29274	1.98258	1
Institution #1	WCT PCT_Lead_V5 (QRS Negative vs. Positive or Equiphasic)	1.15272	0.975738	1.3618	0.826161	0.661382	1.03199	2
Institution #1	WCT PCT_Lead_V5 (QRS Positive vs. Negative or Equiphasic)	0.721669	0.590125	0.882536	1.481	1.19308	1.83839	1
Institution #1	WCT PCT_Lead_V6 (QRS Negative vs. Positive or Equiphasic)	0.890291	0.753066	1.05252	1.16822	0.936049	1.45798	2
Institution #1	WCT PCT_Lead_V6 (QRS Positive vs. Negative or Equiphasic)	1.0142	0.858979	1.19748	0.981061	0.782757	1.2296	1
Institution #2	WCT PCT_AVF (QRS Negative vs. Positive or Equiphasic)	1.01976	0.8573	1.21302	0.958333	0.657248	1.39735	2
Institution #2	WCT PCT_AVF (QRS Positive vs. Negative or Equiphasic)	0.898969	0.744323	1.08574	1.24905	0.85598	1.82263	1
Institution #2	WCT PCT_AVL (QRS Negative vs. Positive or Equiphasic)	0.762377	0.613524	0.947345	1.68389	1.16549	2.43286	2
Institution #2	WCT PCT_AVL (QRS Positive vs. Negative or Equiphasic)	1.07796	0.904012	1.28539	0.850394	0.58353	1.2393	1
Institution #2	WCT PCT_AVR (QRS Negative vs. Positive or Equiphasic)	1.11379	0.937404	1.32336	0.78135	0.516163	1.18278	2
Institution #2	WCT PCT_AVR (QRS Positive vs. Negative or Equiphasic)	0.795392	0.659952	0.958628	1.62002	1.1091	2.36631	1
Institution #2	WCT PCT_Lead_I (QRS Negative vs. Positive or Equiphasic)	0.779738	0.643477	0.944854	1.67374	1.14888	2.43838	2
Institution #2	WCT PCT_Lead_I (QRS Positive vs. Negative or Equiphasic)	1.1871	0.99746	1.41279	0.684016	0.462948	1.01065	1
Institution #2	WCT PCT_Lead_II (QRS Negative vs. Positive or Equiphasic)	0.937807	0.788752	1.11503	1.15077	0.78674	1.68324	2
Institution #2	WCT PCT_Lead_II (QRS Positive vs. Negative or Equiphasic)	1.01774	0.846617	1.22344	0.962092	0.639262	1.44795	1
Institution #2	WCT PCT_Lead_III (QRS Negative vs. Positive or Equiphasic)	0.982791	0.826128	1.16916	1.03859	0.710448	1.51829	2
Institution #2	WCT PCT_Lead_III (QRS Positive vs. Negative or Equiphasic)	0.865078	0.711332	1.05205	1.34515	0.923677	1.95894	1
Institution #2	WCT PCT_Lead_V1 (QRS Negative vs. Positive or Equiphasic)	1.18461	0.993083	1.41307	0.690891	0.470354	1.01483	2
Institution #2	WCT PCT_Lead_V1(QRS Positive vs. Negative or Equiphasic)	0.809753	0.673558	0.973486	1.56498	1.07102	2.28676	1
Institution #2	WCT PCT_Lead_V2 (QRS Negative vs. Positive or Equiphasic)	1.17267	0.974806	1.4107	0.715328	0.49178	1.0405	2
Institution #2	WCT PCT_Lead_V2 (QRS Positive vs. Negative or Equiphasic)	0.866745	0.716387	1.04866	1.34451	0.924449	1.95545	1
Institution #2	WCT PCT_V3 (QRS Negative vs. Positive or Equiphasic)	0.959672	0.802566	1.14753	1.09578	0.730413	1.64391	2
Institution #2	WCT PCT_V3 (QRS Positive vs. Negative or Equiphasic)	0.962319	0.791678	1.16974	1.08497	0.724093	1.6257	1
Institution #2	WCT PCT_V4 (QRS Negative vs. Positive or Equiphasic)	1.09212	0.903151	1.32063	0.831643	0.567628	1.21846	2
Institution #2	WCT PCT_V4 (QRS Positive vs. Negative or Equiphasic)	0.810185	0.64182	1.02272	1.4881	1.01541	2.18082	1
Institution #2	WCT PCT_V5 (QRS Negative vs. Positive or Equiphasic)	1.0934	0.912436	1.31025	0.826939	0.567624	1.20472	2
Institution #2	WCT PCT_V5 (QRS Positive vs. Negative or Equiphasic)	0.801566	0.641264	1.00194	1.52628	1.04917	2.22037	1
Institution #2	WCT PCT_V6 (QRS Negative vs. Positive or Equiphasic)	0.888443	0.745043	1.05944	1.29202	0.88462	1.88703	2
Institution #2	WCT PCT_V6 (QRS Positive vs. Negative or Equiphasic)	0.931917	0.775846	1.11938	1.1615	0.79464	1.69772	1
